# Supplementary material for: The Formation of Cr-Al Spinel under a Reductive Atmosphere
Source: Materials (Basel). 2021 Jun 10;14(12):3218. doi: 10.3390/ma14123218 (PMC8230446; doi:10.3390/ma14123218)
Supplement: Supplementary file 1 [file materials-14-03218-s001.zip]

Archive with 2 entries (2 files):
- CrAl2O4.jpg
- materials-1220367.cif
